# Supplementary material for: Synchrony Vision: An RGB-D Sensor-Based System for Real-Time Monitoring and Event-Level Analysis of Interpersonal Motion Synchrony
Source: Sensors (Basel). 2026 Jul 13;26(14):4445. doi: 10.3390/s26144445 (PMC13417634; doi:10.3390/s26144445)
Supplement: Supplementary file 1 [file sensors-26-04445-s001.zip]

Archive with 1 entries (1 files):
- sensors-4393115-supplementary.pdf
